# Supplementary material for: The Optimization and Biological Significance of a 29-Host-Immune-mRNA Panel for the Diagnosis of Acute Infections and Sepsis
Source: J Pers Med. 2021 Jul 28;11(8):735. doi: 10.3390/jpm11080735 (PMC8402342; doi:10.3390/jpm11080735)
Supplement: Supplementary file 1 [file jpm-11-00735-s001.zip]

Archive with 1 entries (1 files):
- jpm-1265325-supplementary.pdf
